# Supplementary material for: A Bayesian Downscaler Model to Estimate Daily PM2.5 Levels in the Conterminous US
Source: Int J Environ Res Public Health. 2018 Sep 13;15(9):1999. doi: 10.3390/ijerph15091999 (PMC6164266; doi:10.3390/ijerph15091999)
Supplement: Supplementary file 1 [file ijerph-15-01999-s001.zip]

Archive with 13 entries (13 files):
- lite.bib
- supplement_file.tex
- mdpi.cls
- mdpi.bst
- s1_2.png
- s1_1.png
- s1_3.png
- s1_4.png
- s2_1.png
- s2_2.png
- s2_3.png
- s2_4.png
- logo-mdpi.eps
