# Supplementary material for: A Bayesian Downscaler Model to Estimate Daily PM2.5 Levels in the Conterminous US
Source: Int J Environ Res Public Health. 2018 Sep 13;15(9):1999. doi: 10.3390/ijerph15091999 (PMC6164266; doi:10.3390/ijerph15091999)
Supplement: Supplementary file 1 [file ijerph-15-01999-s001.zip › lite.bib]

@article{ref-journal,
  author  = "F. Lastname and T. Author",
  title   = "The title of the cited article.",
  journal = "Journal Abbreviation",
  volume  = "10",
  pages   = "142--149",
  year    = 2008
}

@incollection{ref-book,
  author      = "F. F. Lastname and T. Author",
  title       = "The title of the cited contribution",
  editor      = "F. Editor and A. Meditor",
  booktitle   = "The Book Title",
  publisher   = "Publishing House",
  address     = "City, Country",
  year        = 2007,
  pages       = "32--58"
}
