# Supplementary material for: A Bayesian Downscaler Model to Estimate Daily PM2.5 Levels in the Conterminous US
Source: Int J Environ Res Public Health. 2018 Sep 13;15(9):1999. doi: 10.3390/ijerph15091999 (PMC6164266; doi:10.3390/ijerph15091999)
Supplement: Supplementary file 1 [file ijerph-15-01999-s001.zip › supplement_file.tex]

\documentclass[ijerph,supfile,submit,moreauthors,pdftex,10pt,a4paper]{mdpi} 
\usepackage{setspace, natbib,amsthm,amsmath, graphicx}
\linespread{1.5} \topmargin= -.3in \oddsidemargin= 0in
\evensidemargin= 0in \textwidth=6in \textheight=9in
\def\bSig\mathbf{\Sigma}
\newcommand{\VS}{V\&S}
\newcommand{\tr}{\mbox{tr}}
\newcommand{\btheta}{\mbox{\boldmath $\theta$}}
\newcommand{\bSigma}{\mbox{\boldmath $\Sigma$}}
\newcommand{\bmu}{ \mbox{\boldmath $\mu$}}
\newcommand{\balpha}{ \mbox{\boldmath $\alpha$}}
\newcommand{\bbeta}{ \mbox{\boldmath $\beta$}}
\newcommand{\bdelta}{ \mbox{\boldmath $\delta$}}
\newcommand{\blambda}{ \mbox{\boldmath $\lambda$}}
\newcommand{\bgamma}{ \mbox{\boldmath $\gamma$}}
\newcommand{\bomega}{ \mbox{\boldmath $\omega$}}
\newcommand{\brho}{ \mbox{\boldmath $\rho$}}
\newcommand{\bpsi}{ \mbox{\boldmath $\psi$}}
\newcommand{\bepsilon}{ \mbox{\boldmath $\epsilon$}}
\newcommand{\argmin}{\arg\min}
\newcommand{\bA}{ \mbox{\bf A}}
\newcommand{\bI}{ \mbox{\bf I}}
\newcommand{\bD}{ \mbox{\bf D}}
\newcommand{\ba}{ \mbox{\bf a}}
\newcommand{\bP}{ \mbox{\bf P}}
\newcommand{\bR}{ \mbox{\bf R}}
\newcommand{\bx}{ \mbox{\boldmath $x$}}
\newcommand{\bX}{ \mbox{\bf X}}
\newcommand{\bC}{ \mbox{\bf C}}
\newcommand{\bh}{ \mbox{\bf h}}
\newcommand{\bH}{ \mbox{\bf H}}
\newcommand{\bW}{ \mbox{\bf W}}
\newcommand{\bT}{ \mbox{\bf T}}
\newcommand{\by}{ \mbox{\bf y}}
\newcommand{\bN}{ \mbox{\bf N}}
\newcommand{\bY}{ \mbox{\bf Y}}
\newcommand{\bz}{ \mbox{\boldmath $z$}}
\newcommand{\br}{ \mbox{\boldmath r}}
\newcommand{\bs}{ \mbox{\bf s}}
\newcommand{\bk}{ \mbox{\bf k}}
\newcommand{\bS}{ \mbox{\bf S}}
\newcommand{\bb}{ \mbox{\bf b}}
\newcommand{\bB}{ \mbox{\bf B}}
\newcommand{\bQ}{ \mbox{\bf Q}}
\newcommand{\bZ}{ \mbox{\bf Z}}
\newcommand{\bL}{ \mbox{\bf L}}
\newcommand{\bu}{ \mbox{\bf u}}
\newcommand{\bv}{ \mbox{\bf v}}
\newcommand{\bM}{ \mbox{\bf M}}
\newcommand{\bV}{ \mbox{\bf V}}
\newcommand{\bw}{ \mbox{\bf w}}
\newcommand{\bt}{ \mbox{\bf t}}
\newcommand{\bZero}{ \mbox{\boldmath $0$}}
\newcommand{\bOne}{ \mbox{\boldmath $1$}}
\newcommand{\Matern}{ \mbox{Mat$\acute{\mbox{e}}$rn}}
\newcommand{\bfe}{ \mbox{\boldmath e}}
\newcommand{\iid}{\stackrel{iid}{\sim}}
\newcommand{\calD}{{\cal D}}
\newcommand{\calR}{{\cal R}}
\newcommand\T{\rule{0pt}{2.6ex}}
\newcommand\B{\rule[-1.2ex]{0pt}{0pt}}
\newcommand{\vone}{\vspace{.1cm}}
\newcommand{\vtwo}{\vspace{.2cm}}
\newcommand{\vfour}{\vspace{.4cm}}
\newcommand{\PMfp}{PM$_{2.5} $}
\newcommand{\PMf}{PM$_{2.5} \;$}
\newcommand{\PMtp}{PM$_{10} $}
\newcommand{\PMt}{PM$_{10} \;$}
%----------
% submit
%----------
% The class option "submit" will be changed to "accept" by the Editorial Office when the paper is accepted. This will only make changes to the frontpage (e.g. the logo of the journal will get visible), the headings, and the copyright information. Also, line numbering will be removed. Journal info and pagination for accepted papers will also be assigned by the Editorial Office.
%------------------
% moreauthors
%------------------
% If there is only one author the class option oneauthor should be used. Otherwise use the class option moreauthors.
%---------
% pdftex
%---------
% The option pdftex is for use with pdfLaTeX. If eps figure are used, remove the option pdftex and use LaTeX and dvi2pdf.

%=================================================================
\firstpage{1} 
\makeatletter 
\setcounter{page}{\@firstpage} 
\makeatother 
\articlenumber{x}
\doinum{10.3390/------}
\pubvolume{xx}
\pubyear{2016}
\copyrightyear{2016}
\externaleditor{Academic Editor: name}
\history{Received: date; Accepted: date; Published: date}
%------------------------------------------------------------------
% The following line should be uncommented if the LaTeX file is uploaded to arXiv.org
%\pdfoutput=1

%=================================================================
% Add packages and commands here. The following packages are loaded in our class file: fontenc, calc, indentfirst, fancyhdr, graphicx, lastpage, ifthen, lineno, float, amsmath, setspace, enumitem, mathpazo, booktabs, titlesec, etoolbox, amsthm, hyphenat, natbib, hyperref, footmisc, geometry, caption, url, mdframed

%=================================================================
%% Please use the following mathematics environments:
 \theoremstyle{mdpi}
 \newcounter{thm}
 \setcounter{thm}{0}
 \newcounter{ex}
 \setcounter{ex}{0}
 \newcounter{re}
 \setcounter{re}{0}

 \newtheorem{Theorem}[thm]{Theorem}
 \newtheorem{Lemma}[thm]{Lemma}
 \newtheorem{Corollary}[thm]{Corollary}
 \newtheorem{Proposition}[thm]{Proposition}

 \theoremstyle{mdpidefinition}
 \newtheorem{Characterization}[thm]{Characterization}
 \newtheorem{Property}[thm]{Property}
 \newtheorem{Problem}[thm]{Problem}
 \newtheorem{Example}[ex]{Example}
 \newtheorem{ExamplesandDefinitions}[ex]{Examples and Definitions}
 \newtheorem{Remark}[re]{Remark}
 \newtheorem{Definition}[thm]{Definition}
%% For proofs, please use the proof environment (the amsthm package is loaded by the MDPI class).

%=================================================================
% Full title of the paper (Capitalized)
\Title{A Bayesian Downscaler Model to Estimate Daily PM2.5 levels in the Continental US}

\Author{Yikai Wang $^{2}$, Xuefei Hu $^{1}$, Howard H. Chang $^{2}$, Lance A. Waller $^{2}$, Jessica Belle $^{1}$ and Yang Liu $^{1}$*}
\address{%
$^{1}$ \quad Department of Environmental Health, Rollins School of Public Health, Emory University, Atlanta, GA 30322, USA\\
$^{2}$ \quad Department of Biostatistics and Bioinformatics, Rollins School of Public Health, Emory University, Atlanta, GA 30322, USA}
\corres{Correspondence: yang.liu@emory.edu}


%%%%%%%%%%%%%%%%%%%%%%%%%%%%%%%%%%%%%%%%%%
\begin{document}


\section{Additional Figures}

\textbf{Figure S1} Seasonal Predicted PM2.5 Concentration.
\begin{figure}[h!]
	\begin{center}
		$
		\begin{array}{cc}
			\mbox{Spring}&\mbox{Summer}\\
		\includegraphics[scale=1]{s1_1.png}&	\includegraphics[scale=1]{s1_2.png}\\
        \mbox{Fall}&\mbox{Winter}\\
		\includegraphics[scale=1]{s1_3.png}&	\includegraphics[scale=1]{s1_4.png}\\
		\end{array}$
	\end{center}
\end{figure}
\newpage


\textbf{Figure S2} Standard Deviation of Seasonal Predicted PM2.5 Concentration.
\begin{figure}[h!]
	\begin{center}
		$
		\begin{array}{cc}
			\mbox{Spring}&\mbox{Summer}\\
		\includegraphics[scale=1]{s2_1.png}&	\includegraphics[scale=1]{s2_2.png}\\
        \mbox{Fall}&\mbox{Winter}\\
		\includegraphics[scale=1]{s2_3.png}&	\includegraphics[scale=1]{s2_4.png}\\
		\end{array}$
	\end{center}
\end{figure}
\newpage


\section{Detailed Model Specification and Estimation Procedure}

Let $Y(\bs, t)$ denote the observed \PMf concentration on day $t$ at monitoring location $\bs$. Let $X(\bs, t)$ denote the corresponding linked AOD value in the grid cell that includes $\bs$. We also have a vector of $p$ covariates $\bZ(\bs, t)$ that for land use and meteorology variables. \\

The statistical downscaler is given by
\[ Y(\bs, t) = \alpha_1(\bs) + \beta_1(t) +  \alpha_2(\bs)X(\bs, t) + \beta_1(t) X(\bs, t) +  \bZ(\bs, t)\bgamma + \epsilon (\bs, t)\;,  \] 
where $\bgamma$ is the vector of fixed-effect regression coefficients and $\epsilon(\bs, t)$ is the residual white noise error, $\epsilon(\bs, t) \overset{iid}\sim  N( \,0, \sigma^2)$.\vtwo \vtwo


\noindent \textbf{Spatial Random Effects} \vtwo

 Coefficients $\alpha_1(\bs)$  and $\alpha_2(\bs)$ are spatially-varying intercept and slope. We assume 
\begin{equation}\label{eq:coreg}
 \begin{bmatrix}  \alpha_1(\bs) \\ \alpha_2(\bs)   \end{bmatrix} = 
\bA \, \begin{bmatrix}  W_1(\bs) \\ W_2(\bs) \end{bmatrix} =
\begin{bmatrix}  A_{11} & 0 \\ A_{21} & A_{22}   \end{bmatrix} \, \begin{bmatrix}  W_1(\bs) \\ W_2(\bs) \end{bmatrix} 
\end{equation}
where $A_{11}$, $A_{21}$, $A_{22}$ are unknown constants. $ W_1(\bs)$ and $W_2(\bs)$ are two \emph{independent} zero-mean Gaussian spatial processes. For $i = 1, 2$, the spatial correlation function between location $\bs$ and $\bs'$ is
\[ corr [\, W_i(\bs), W_i(\bs') \,] = \exp \left( \frac{1}{\rho_i} ||\bs - \bs'||\right) \times R(||\bs - \bs'||; \delta_i)\;,  \]
where $||\bs - \bs'||$ is the Euclidean distance between $\bs$ and $\bs'$, $\rho_i$ is the range parameter that controls the rate of decay, and $R(\; \cdot\;; \delta_i)$ is the Wendland tapering function that forces the spatial correlation to be zero when $||\bs - \bs'||$ exceeds the threshold $\delta_i$. \\

Equation (\ref{eq:coreg}) entails that the covariance matrix between the spatial intercept and slope at the same location $\bs$ is
\[ Cov [\, \alpha_1(\bs), \alpha_2(\bs)  \,] = \begin{bmatrix}  A_{11}^2 & A_{11}A_{21} \\ A_{11}A_{21} & A_{21}^2 + A_{22}^2   \end{bmatrix} \;.\]
The covariance between intercepts or slopes at two locations are
\[ Cov [\, \alpha_1(\bs), \alpha_1(\bs') \,] =  A_{11}^2 \, Corr [\, W_1(\bs), W_1(\bs') \,]\] 
\[ Cov [\, \alpha_2(\bs), \alpha_2(\bs') \,] =  A_{21}^2 \, Corr [\, W_1(\bs), W_1(\bs')\,] + 
A_{22}^2 \, Corr [\, W_2(\bs), W_2(\bs') \,] \;.\]  \vtwo

\noindent \textbf{Temporal Random Effects}\vtwo

Coefficients $\beta_1(t)$ and $\beta_2(t)$ are modeled as two independent first-order random walk. Let $T$ be the maximum number of days observed. The conditional distribution of $\beta_i(t)$ given the other days is assumed to be Normal with mean and variance given by 
\[ E[\, \beta_i(t')\, |\, t \ne t'] = \begin{cases}
                         \psi_i \beta_i(t+1) & t' = 1 \\
			 \psi_i \dfrac{\beta_i(t-1)+\beta_i(t+1) }{2}& t' = 2, \ldots, T-1 \\
			 \psi_i \beta_i(t-1) & t' = T \\
                        \end{cases}, \]
\[Var[\, \beta_i(t')\, |\, t \ne t'] = \begin{cases}
                         \tau_i^2 & t' = 1 \\
			 \tau_i^2/2 & t' = 2, \ldots, T-1 \\
			 \tau_i^2 & t' = T \\
                        \end{cases} \;.
\]
Let $\bbeta_i(t)$ denote the $T\times 1$ vector of all temporal random intercepts ($i = 1$) or slopes ($i = 2$). The joint distribution of $\bbeta_i(t)$ is multivariate Normal: 
\[ \bbeta_i(t) \sim N \left(\bZero, \;\tau_i^2  [\bQ - \psi_i\bW]^{-1}\; \right)\;, \]
where $\bW$ is a $T \times T$ adjacency matrix with the $(i,j)$ element equal to 1 if $|i-j| = 1$ and 0 otherwise. $\bQ$ is a diagonal matrix with the $(i,i)$ element equal to the sum of row $i$ of W.   \\


\noindent \textbf{Prior Distributions} \vtwo

The downscaler model includes the following unknown parameters: $\bgamma$, $A_{11}$, $A_{21}$, $A_{22}$, $\rho_1$, $\rho_2$, $\tau_1$, $\tau_2$, $\psi_1$, $\psi_2$, and $\sigma^2$. The prior distributions are: 

\[ \bgamma \propto 1 \]
\[ A_{11} \sim \text{Inv-Gamma}\, (a_{A1}, \; b_{A1}) \qquad 
   A_{22} \sim \text{Inv-Gamma}\, (a_{A2}, \; b_{A2}) \] 
\[ A_{21} \sim N (0, s^2_{A21})\]
\[ \rho_1 \sim \text{Uniform} (0, 1)\qquad  \rho_2 \sim \text{Uniform} (0, 1)\]
\[ \tau^2_1 \sim \text{Inv-Gamma}\, (a_{t1}, \; b_{t1}) \qquad 
 \tau^2_2 \sim \text{Inv-Gamma}\, (a_{t2}, \; b_{t2}) \] 
\[ \rho_1 \sim \text{Gamma}\, (a_{r1}, \; b_{r1}) \qquad 
 \rho_2 \sim \text{Gamma}\, (a_{r2}, \; b_{r2}) \] 
\[ \sigma^2 \sim \text{Inv-Gamma}\, (a_{s}, \; b_{s} ) \] 

\noindent \textbf{Markov Chain Monte Carlo Algorithm} \vtwo

Let $T$ denote the total number of days and $S$ denote the total number of monitoring locations. For the  $i^{th}$ observation, $Y(\bs_i, t_i)$, $X(\bs_i, t_i)$, and $\bZ(\bs_i, t_i)$ represent, respectively, \PMf level, AOD value, and other predictors at location $\bs_i$ on day $t_i$, where $\bs_i \in 1, 2, \ldots, S$, $t_i \in 1, 2, \ldots, T$, and $i = 1, 2, \ldots, N$.\\

Let $\bY$ denote the $N \times 1$ column vector of all observed monitoring data.  Let  $\bB$ be the corresponding $N\times 1$ spatial effects $\bB[i,] = [ \alpha_1(\bs_i)+\alpha_2(\bs_i)X(\bs_i, t_i)]$. Let $\bC$ denote the $N\times 1$ vector of temporal intercept $\bC[i,] = [ \beta_1(\bs)]$. Let $\bD$ denote the $N\times 1$ vector of temporal AOD effect $\bD[i,] = [ \beta_2(\bs_i)X(\bs_i, t_i)]$.  \\

The MCMC algorithm, at iteration $k$, obtains posterior samples for all the unknown parameters through the following steps.
 
\begin{enumerate}
 \item Update $\bgamma$. 

Let $\bZ$ denote the design matrix including an overall intercept and the AOD values, and $\bR = \bY - \bB - \bC - \bD$. Sample $\bgamma^{(k)}$ from
\[ \bgamma^{(k)} \,|\, \text{rest} \sim N ( \; (\bZ'\bZ)^{-1}\bZ\bR, \, \sigma^2\bI ) \,.\]
 \item Update $\sigma^2$.

Let $\bR = \bY - \bB - \bC - \bD - \bZ\bgamma$. Sample $\sigma^{2,(k)}$ from
\[ \sigma^{2,(k)} \,|\, \text{rest} \sim \text{Inv-Gamma}\, ( N/2+a_{t2}, \; \bR'\bR + b_{t2}) \,.\]

\item Update spatial random effects $\balpha' = [ \alpha_1(\bs_1), \alpha_2(\bs_1), \ldots, \alpha_1(\bs_S), \alpha_2(\bs_S) ]$.

Let $\bH_1$ and $\bH_2$ denote the covariance matrices for the latent processes $\bW_1$ and $\bW_2$ at monitoring locations calculated using parameters $\rho_1$ and $\rho_2$. Let $\bT_j  = \ba_j\ba_j'$, where $\ba_j$ is the jth column of $\bA$. Let $\bR_s$ denote the residual vector $\bY - \bC - \bD - \bZ\bgamma$ sorted by spatial location $\bs$. Finally, denote $\tilde\bX_s$ the $N \times 2S$ block diagonal matrix of the form 
\[ \tilde\bX_s = \begin{bmatrix}
                  \bX_{\bs_1}& \bZero & \ldots & \bZero \\
	          \bZero & \bX_{\bs_2} & \ldots & \bZero \\
		  \vdots & \vdots & \dots & \vdots \\
		  \bZero & \bZero & \ldots & \bX_{\bs_S} \\
                 \end{bmatrix} \;.
\]

Sample $\balpha^{(k)}$ from
\[ \balpha^{(k)} \,|\, \text{rest} \sim N \big(\, \bV^{-1}\bM, \;\bV^{-1}\,)\]
 \[\bM = \frac{1}{\sigma^2}\tilde\bX'\bR_s \qquad \bV = \sigma^2\tilde\bX'\tilde\bX + [\bH_1 \otimes \bT_1 + \bH_2 \otimes \bT_2]^{-1} \;. \]

\item Update temporal intercepts $\bbeta_1' = [ \beta_1(t_1), \beta_1(t_2), \ldots, \beta_1(t_T)]$. 

Let $\bN_s$ denote a diagonal matrix where the $(i,i)$ element is the number of observations on day $i$. Define $\bar\bR_t$ as the $T \times 1$ vector where the $i^{\text{th}}$ element is the sum of the residuals of $\bY - \bB - \bD - \bZ\bgamma$ on day $i$. 

Sample $\bbeta_1^{(k)}$ from
\[ \bbeta_1^{(k)}  \,|\, \text{rest} \sim N \left(\,\sigma^2 \left[ \sigma^2 \bN_s + \tau_1(\bD - \psi_1\bW) \right]^{-1} \bar\bR_t , \;\left[ \sigma^2 \bN_s + \tau_1(\bD - \psi_1\bW) \right]^{-1} \right) \;.\]
 
\item Update temporal AOD slopes $\bbeta_2' = [ \beta_2(t_1), \beta_2(t_2), \ldots, \beta_2(t_T)]$.

Denote $\tilde\bX_t$ the  vector of AOD values ordered by day $t$. Similarly, let $\bR_t$ denote the residual $\bY - \bB - \bC - \bZ\bgamma$ ordered also by date.  Sample  $\bbeta_2^{(k)}$ from
\[ \bbeta_2^{(k)}  \,|\, \text{rest} \sim N \left(\, \sigma^2 \left[ \sigma^2 \tilde\bX_t'\tilde\bX_t+ \tau_2(\bD - \psi_2\bW) \right]^{-1} \tilde\bX_t\bR_t , \;\left[ \sigma^2 \tilde\bX_t'\tilde\bX_t + \tau_2(\bD - \psi_2\bW) \right]^{-1} \right) \;.\]
 
\item Update temporal random effects parameters $\tau_1$, $\tau_2$, $\psi_1$, and $\psi_2$. 

For $j = 1, 2$, sample $\tau^{(k)}_j$ from
\[ \tau^{(k)}_j  \,|\, \text{rest} \sim \text{Inv-Gamma} \left( \frac{1}{2} + a_{tj}\,, \frac{1}{2}\bbeta_j(\bQ - \psi_j\bW )\bbeta_j + b_{tj}\right)  \;. \]

We discretize the range of $\psi_1$ and $\psi_2$ into 1,000 equally-spaced values between [0,1]. The discrete prior results in discrete full conditional distributions. The full conditional probabilities are proportional to the likelihood

\begin{align*} P( \psi^{(k)}_j = \psi^* \,|\, \text{rest} ) & \propto  |\bQ - \psi^*\bW|^{-1/2} \exp \left( -\frac{1}{2\tau^2_j} \bbeta_j'(\bQ - \psi^*\bW)\bbeta_j \right)\\  
& \propto  |\bQ - \psi^*\bW|^{-1/2} \exp \left(\frac{\psi^*}{2\tau^2_j} \bbeta_j'\bW\bbeta_j \right)\;.
\end{align*}

\item Update elements in matrix $\bA$.

Let $\tilde\balpha_1 = \bH^{-1/2}_1\balpha_1$. Sample $A^{(k)}_{11}$ from
\[ A^{(k)}_{11} \,|\, \text{rest} \sim \text{Inv-Gamma} \left( S/2 + a_{A1}, \, \tilde\balpha_1'\tilde\balpha_1 + b_{A1} \right) \;. \]

Let $\tilde\balpha_2 = \bH^{-1/2}_1 [ \balpha_2 - A_{21}/A_{11}\balpha_1]$. Sample $A^{(k)}_{22}$ from
\[ A^{(k)}_{22} \,|\, \text{rest} \sim \text{Inv-Gamma} \left( S/2 + a_{A2}, \, \tilde\balpha_2'\tilde\balpha_2 + b_{A2} \right) \;. \]

Element $A_{21}$ is updated using random-walk Metropolis-Hastings. First generate a proposal $A^{(k)}_{21}$ from proposal distribution $N (A^{(k-1)}_{21}, \kappa)$, where $\kappa$ is the tuning parameter. Accept $A^{(k)}_{21}$ with probability
\[ \frac{|\bH_2|^{-1/2} \exp \left( [ \balpha_2 - A^{(k)}_{21}/A_{11}\balpha_1]'\bH^{-1}_2 [ \balpha_2 - A^{(k)}_{21}/A_{11}\balpha_1]  \right) }{|\bH_2|^{-1/2} \exp \left(  [ \balpha_2 - A^{(k-1)}_{21}/A_{11}\balpha_1]'\bH^{-1}_2 [ \balpha_2 - A^{(k-1)}_{21}/A_{11}\balpha_1] \right) } \;. \] 

\item Update spatial range parameter $\rho_1$ and $\rho_2$.

Generate proposal $\rho^{(k)}_1$ from a log-normal distribution with mean $\rho^{(k-1)}_1$ and variance $\kappa_1$. Accept $\rho^{(k)}_1$ with probability
\[ \dfrac{f_1 \left( \balpha/A_{11} \,|\, \bZero, \bH_1 (\rho^{(k)}_1) \,|\,  \right) 
\times f_2 (\rho^{(k)}_1 \,|\, a_{r1}, b_{r1}) \times \rho^{(k)}_1
}
{f_1 \left( \balpha/A_{11} \,|\, \bZero, \bH_1 (\rho^{(k-1)}_1) \right)
\times f_2 (\rho^{(k-1)}_1 \,|\, a_{r1}, b_{r1}) \times \rho^{(k-1)}_1
  } \;,\]
where $f_1( \cdot )$ is the multivariate normal density for the data likelihood, and $f_2(\cdot)$ is the univariate Gamma density for the prior likelihood. 

Parameter $\rho^{(k)}_2$ is obtained similarly with log-normal proposal distribution with mean $\rho^{(k-1)}_2$ and variance $\kappa_2$. The acceptance probability is 
\[ \dfrac{f_1 \left(  \balpha_2 - A^{(k)}_{21}/A_{11}\balpha_1 \,|\, \bZero, \bH_2 (\rho^{(k)}_2) \,|\,  \right) 
\times f_2 (\rho^{(k)}_2 \,|\, a_{r2}, b_{r2}) \times \rho^{(k)}_2
}
{f_1 \left(  \balpha_2 - A^{(k)}_{21}/A_{11}\balpha_1\,|\, \bZero, \bH_2 (\rho^{(k-1)}_2) \right)
\times f_2 (\rho^{(k-1)}_2 \,|\, a_{r2}, b_{r2}) \times \rho^{(k-1)}_2
  } \;.\]
\end{enumerate}\vfour

\end{document}
